# Supplementary material for: Robust Mesoporous SiO2-Coated TiO2 Colloidal Nanocrystal with Enhanced Adsorption, Stability, and Adhesion for Photocatalytic Antibacterial and Benzene Removal
Source: Materials (Basel). 2025 Aug 15;18(16):3844. doi: 10.3390/ma18163844 (PMC12387839; doi:10.3390/ma18163844)
Supplement: Supplementary file 1 [file materials-18-03844-s001.zip]

Archive with 1 entries (1 files):
- materials-3793174-supplementary.pdf
